# Supplementary material for: Improving the Pharmacological Properties of Ciclopirox for Its Use in Congenital Erythropoietic Porphyria
Source: J Pers Med. 2021 May 28;11(6):485. doi: 10.3390/jpm11060485 (PMC8230281; doi:10.3390/jpm11060485)
Supplement: Supplementary file 1 [file jpm-11-00485-s001.zip]

Archive with 1 entries (1 files):
- jpm-1197461-supplementary.pdf
